# Supplementary material for: The Outcomes of Myeloid Sarcoma in 64 Pediatric Patients and the Impact of Allogeneic Hematopoietic Stem Cell Transplantation on Treatment Results
Source: Children (Basel). 2026 Feb 27;13(3):343. doi: 10.3390/children13030343 (PMC13025773; doi:10.3390/children13030343)
Supplement: Supplementary file 1 [file children-13-00343-s001.zip]

Archive with 1 entries (1 files):
- children-4099064-supplementary.pdf
